# Supplementary material for: Measuring ocular torsion and its variations using different nonmydriatic fundus photographic methods
Source: PLoS One. 2020 Dec 22;15(12):e0244230. doi: 10.1371/journal.pone.0244230 (PMC7755211; doi:10.1371/journal.pone.0244230)
Supplement: S1 File — (XLSX) [file pone.0244230.s001.xlsx]

## Sheet: IXT group
Code	Sex	Age	CFP	R	L	WFP	R	L	OCT	R	L
1	M	20		8.393	9.641		9.345	6.411		8.85	9.758
2	M	63		3.9	8.365		8.326	8.043		7.131	8.535
10	M	11		0.5	9.384		4.97	8.381		0.5	9.228
11	M	12		5.337	8.539		6.87	6.462		4.951	9.074
22	M	9		4.536	4.599		2.663	6.557		3.465	7.085
23	F	9		9.705	8.407		11.31	1.181		8.432	8.096
25	M	8		10.319	2.794		13.449	4.865		12.575	-3.373
27	M	8		4.036	3.575		4.135	4.821		5.684	3.136
36	M	10		3.886	7.396		3.436	15.018		3.677	7.11
37	F	12		8.284	4.843		7.125	7.374		8.032	4.674
40	F	6		9.069	9.382		13.736	14.41		8.762	10.408
43	M	8		6.011	8.246		7.194	12.745		5.62	8.402
48	M	7		6.652	-0.155		1.753	10.359		6.38	0.062
61	F	5		4.004	3.205		5.136	10.287		3.655	2.957
62	F	4		7.187	6.529		25.096	9.353		7.27	4.715
65	M	4		11.95	19.128		9.888	15.422		10.862	17.368
68	M	5		4.993	4.264		14.808	10.125		4.827	3.829
70	M	4		6.919	10.953		8.448	9.56		8.924	9.983
82	M	5		5.588	5.791		-3.18	18.199		5.229	5.857
83	F	8		9.552	0.464		13.736	7.289		8.622	0.768
86	M	4		2.21	5.177		2.037	3.888		2.066	4.389
88	M	4		14.994	10.139		14.006	4.83		16.594	11.296
92	F	82		6.251	6.745		8.797	6.483		5.95	6.177
97	F	6		4.886	8.376		8.596	8.861		5.413	6.405
98	F	7		11.57	9.882		10.934	17.057		12.339	11.15
113	F	4		8.65	5.473		19.403	6.981		7.46	5.855
115	M	11		7.965	3.936		16.16	13.523		7.778	4.255
119	M	15		4.014	4.672		4.086	6.17		3.7	4.285
121	M	5		1.249	4.694		8.049	6.968		1.269	4.623
129	M	14		6.554	6.21		9.462	12.295		6.048	6.471
133	M	8		4.106	5.509		4.381	6.674		4.686	5.906
138	F	3		5.531	8.253		17.692	11.997		3.988	6.65
143	F	4		2.475	7.707		8.881	6.557		2.668	7.474
5	F	52		5.964	7.392		11.592	6.613		5.007	6.121
6	F	50		-3.865	-0.056		4.821	7.549		-5.103	0.496
8	F	49		5.542	3.768		3.532	5.136		7.133	5.335
75	F	9		2.148	4.984		6.557	7.549		1.968	4.929
78	F	63		4.342	4.96		7.943	11.592		4.688	5.067
81	M	64		1.462	2.066		6.483	6.789		1.53	2.274
116	M	68		5.412	7.63		5.711	4.6		5.096	6.968
117	M	4		3.208	7.396		4.17	9.273		3.073	7.068
127	M	20		5.3	9.246		6.892	7.893		5.057	10.121
134	M	62		6.664	4.826		6.499	6.009		7.121	5.152
139	F	52		3.486	5.747		4.236	6.934		3.362	4.913

## Sheet: Control
NO	Sex	Age	CFP	R	L	WFP	R	L	OCT	R	L
3	M	65		5.158	6.427		7.178	6.87		8.534	5.983
9	M	84		5.656	5.929		7.624	16.955		5.452	4.156
13	M	12		11.369	5.887		13.158	2.021		10.455	5.839
14	M	12		7.487	6.784		11.427	7.374		7.73	4.844
15	F	14		7.388	7.688		8.219	10.213		7.053	7.558
16	F	12		7.625	2.143		9.688	5.553		8.402	2.551
17	M	21		7.02	8.052		10.697	3.991		7.646	7.756
18	F	11		5.47	8.278		9.319	2.463		6.292	7.306
20	M	11		3.747	7.473		12.665	12.095		6.125	7.004
21	F	11		5.774	7.524		9.118	8.797		5.082	8.1
24	M	11		2.525	4.905		2.573	11		2.342	6.029
26	M	17		4.259	0.664		4.708	1.783		4.684	-2.492
28	M	9		6.053	2.578		9.972	8.326		6.071	2.949
29	F	9		6.377	5.082		2.632	10.06		6.521	5.48
30	F	9		5.506	7.37		12.458	11.853		5.248	7.474
31	M	9		3.509	8.136		1.112	8.616		2.691	7.64
32	M	9		6.64	9.195		8.289	18.232		5.859	8.54
33	M	9		4.027	5.697		10.081	12.947		3.974	5.531
34	F	9		5.531	6.925		7.125	21.038		4.557	7.728
35	F	10		1.143	4.464		3.9	6.263		0.921	4.936
38	M	9		6.612	8.025		11.793	7.512		6.47	6.104
39	M	9		5.506	7.346		10.66	9.039		6.031	6.96
41	F	8		6.759	4.374		9.462	15.068		7.409	3.466
42	M	8		7.174	3.524		5.377	-7.63		5.579	3.127
44	M	9		7.453	9.588		8.448	20.251		6.87	9.677
45	M	13		8.57	-3.205		6.789	3.405		8.788	-3.325
46	M	8		4.025	8.537		8.644	1.181		5.179	6.586
47	F	9		2.397	4.53		5.315	7.431		2.179	4.509
49	F	9		8.516	4.393		13.885	5.064		7.562	4.501
50	F	8		4.833	4.982		18.687	5.274		5.195	4.47
51	M	7		7.585	4.805		8.13	9.866		6.094	4.517
52	M	7		2.572	5.293		3.731	6.892		2.342	4.894
53	M	11		6.403	2.513		12.947	7.943		5.535	2.622
54	F	8		6.092	2.502		4.917	-1.888		5.922	2.117
55	F	10		0.856	-6.7		-1.548	1.215		0.688	-5.91
56	M	7		1.669	2.906		9.26	5.906		1.505	4.482
58	M	6		0.501	9.845		3.18	12.402		0.697	11.332
59	F	7		5.464	4.631		13.473	10.954		5.848	4.383
60	F	7		9.152	6.28		24.087	24.027		7.556	6.147
63	M	6		5.977	4.656		5.143	10.66		5.95	4.118
66	F	6		7.579	15.173		19.204	25.378		7.705	14.975
67	F	7		2.306	1.972		-5.29	13.299		1.782	2.393
69	F	9		5.527	10.47		9.941	10.84		7.521	9.497
72	F	10		6.464	4.374		7.125	1.302		5.554	3.881
74	M	7		3.704	2.583		6.605	-3.066		3.278	3.591
76	M	7		5.34	6.829		4.764	1.713		5.016	6.409
77	M	7		4.415	7.371		7.481	16.639		4.625	6.079
79	M	6		7.453	5.788		1.868	3.772		8.516	6.857
80	M	7		-0.309	11.511		7.792	0.939		0.595	10.379
84	F	72		4.259	5.211		8.902	9.533		4.35	5.061
85	F	9		3.461	7.733		20.854	6.843		3.737	7.123
87	F	11		4.289	5.411		5.469	9.567		4.458	5.746
89	F	6		12.143	5.092		16.975	9.574		12.761	5.377
90	F	6		5.199	3.786		14.47	6.044		5.562	4.147
91	M	6		2.675	6.725		3.532	17.622		3.18	7.38
94	M	7		1.103	6.223		3.302	8.873		-1.745	7.595
95	F	7		8.782	7.4		9.744	6.216		8.482	8.776
96	F	9		3.891	6.233		5.315	15.241		3.507	6.843
99	F	10		3.455	4.431		11.07	6.404		3.871	5.482
100	M	8		6	6.509		11.441	17.796		5.856	7.537
101	M	80		6.406	5.533		7.125	3.668		5.365	6.513
102	F	8		3.525	3.768		3.325	-3.406		3.083	3.538
103	M	12		13.743	5.334		13.241	11.689		11.158	6.49
104	F	11		7.012	3.342		6.34	5.572		6.346	3.918
105	F	7		2.675	7.47		3.417	6.147		2.155	7.504
106	M	7		3.19	13.536		10.376	14.775		3.571	12.868
107	F	36		0.194	5.255		2.726	12.043		0.49	4.499
108	M	6		3.98	7.976		8.94	-3.366		4.03	7.163
109	F	81		9.507	11.161		10.934	18.033		10.412	11.775
111	M	7		5.597	6.009		30.964	8.043		4.998	5.775
114	F	4		10.417	9.835		12.947	14.036		10.92	11.329
118	F	4		3.31	2.66		6.684	9.002		3.54	3.01
120	F	23		7.894	7.106		13.392	9.324		7.848	6.884
122	F	16		7.433	2.511		8.427	3.185		7.684	2.257
123	F	9		2.348	6.272		11.768	12.407		1.823	6.039
124	M	6		7.765	1.937		3.772	13.092		7.31	1.742
125	F	7		1.235	6.923		3.219	18.281		1.067	8.042
126	F	6		6.447	4.231		22.166	13.897		5.883	3.934
128	F	8		4.597	2.564		7.712	6.191		3.279	4.217
131	M	4		6.772	5.441		5.599	17.554		5.429	7.344
132	M	7		6.554	3.46		10.125	8.13		6.126	3.624
137	F	24		5.025	2.17		5.648	5.204		5.05	1.868
141	M	8		2.537	2.921		9.009	11.165		2.33	2.416
142	M	7		5.682	6.251		1.287	4.135		5.23	7.436
160	F	34		5.961	11.043		11.041	11.821		5.551	11.607

## Sheet: SOP group
NO	Sex	Age	CFP	R	L	WFP	R	L	OCT	R	L
4	M	60		11.037	8.09		15.068	9.853		11.235	8.542
7	F	48		12.143	6.78		16.46	16.59		11.681	6.633
12	F	53		11.148	7.125		16.128	4.715		13.173	7.896
73	M	38		14.736	7.595		15.313	9.241		14.696	7.125
112	F	9		12.541	7.031		10.972	6.096		10.862	7.15
130	F	51		12.459	4.054		10.227	7.214		12.111	4.6
136	M	3		15.462	6.73		17.241	5.816		15.371	6.031
19	F	41		11.01	6.453		13.906	7.549		10.621	6.877
93	F	70		10.613	7.13		15.141	7.489		10.82	7.923
140	M	55		10.787	6.099		12.437	7.746		10.611	6.343
